# Supplementary material for: Protocol to evaluate human thermoregulation before and after thermal stress
Source: MethodsX. 2024 Oct 2;13:102977. doi: 10.1016/j.mex.2024.102977 (PMC11490917; doi:10.1016/j.mex.2024.102977)
Supplement: Supplementary file 1 [file mmc1.xls]

## Sheet: DATE
		QUESTIONNAIRE PSC
GENERAL INFORMATION								WITH PATHOLOGY									ALL POSSIBLE PARTICIPANTS
1	2	3	4	5	6	7	8	9	10	11	12	13	14	15	16	17	18	19	20	21	22	23	24	25	26	27	28	29	30	31	32	33	34	35
CODE	NAME	GENDER	AGE	WEIGHT	HEIGHT	PATHOLOGY	Question 1	PATHOLOGY NAME	Question2	Question3	which?		ask 4	When was the last one?	Ask 5	Ask 6	Ask 7	Where?	Ask 8	Which?	Ask 9	Which?	Ask 10	With what regularity?	Ask 11	With what regularity?	Ask 12	place of the body	Ask 13	place of the body	RESEARCHER CONCEPT	Email	Phone number	Questionnaire date

## Sheet:  Result
			RESULTS
CODE	NAME	PATHOLOGY	BMI
0	0	0	#DIV/0!	#DIV/0!
0	0	0	#DIV/0!	#DIV/0!
0	0	0	#DIV/0!	#DIV/0!
0	0	0	#DIV/0!	#DIV/0!
0	0	0	#DIV/0!	#DIV/0!
0	0	0	#DIV/0!	#DIV/0!
0	0	0	#DIV/0!	#DIV/0!
#REF!	#REF!	#REF!	#REF!	#REF!
#REF!	#REF!	#REF!	#REF!	#REF!
#REF!	#REF!	#REF!	#REF!	#REF!
#REF!	#REF!	#REF!	#REF!	#REF!
#REF!	#REF!	#REF!	#REF!	#REF!
#REF!	#REF!	#REF!	#REF!	#REF!
#REF!	#REF!	#REF!	#REF!	#REF!
#REF!	#REF!	#REF!	#REF!	#REF!
#REF!	#REF!	#REF!	#REF!	#REF!
#REF!	#REF!	#REF!	#REF!	#REF!
#REF!	#REF!	#REF!	#REF!	#REF!
#REF!	#REF!	#REF!	#REF!	#REF!
#REF!	#REF!	#REF!	#REF!	#REF!
#REF!	#REF!	#REF!	#REF!	#REF!
#REF!	#REF!	#REF!	#REF!	#REF!
#REF!	#REF!	#REF!	#REF!	#REF!
#REF!	#REF!	#REF!	#REF!	#REF!
#REF!	#REF!	#REF!	#REF!	#REF!
#REF!	#REF!	#REF!	#REF!	#REF!
#REF!	#REF!	#REF!	#REF!	#REF!
#REF!	#REF!	#REF!	#REF!	#REF!
#REF!	#REF!	#REF!	#REF!	#REF!
0	0	0	#DIV/0!	#DIV/0!
#REF!	#REF!	#REF!	#REF!	#REF!
#REF!	#REF!	#REF!	#REF!	#REF!
#REF!	#REF!	#REF!	#REF!	#REF!
#REF!	#REF!	#REF!	#REF!	#REF!
#REF!	#REF!	#REF!	#REF!	#REF!
#REF!	#REF!	#REF!	#REF!	#REF!
#REF!	#REF!	#REF!	#REF!	#REF!
#REF!	#REF!	#REF!	#REF!	#REF!
#REF!	#REF!	#REF!	#REF!	#REF!
#REF!	#REF!	#REF!	#REF!	#REF!
#REF!	#REF!	#REF!	#REF!	#REF!
#REF!	#REF!	#REF!	#REF!	#REF!
#REF!	#REF!	#REF!	#REF!	#REF!
#REF!	#REF!	#REF!	#REF!	#REF!
#REF!	#REF!	#REF!	#REF!	#REF!
0	0	0	#DIV/0!	#DIV/0!
0	0	0	#DIV/0!	#DIV/0!
0	0	0	#DIV/0!	#DIV/0!
0	0	0	#DIV/0!	#DIV/0!
0	0	0	#DIV/0!	#DIV/0!
0	0	0	#DIV/0!	#DIV/0!
0	0	0	#DIV/0!	#DIV/0!
0	0	0	#DIV/0!	#DIV/0!
0	0	0	#DIV/0!	#DIV/0!
0	0	0	#DIV/0!	#DIV/0!
0	0	0	#DIV/0!	#DIV/0!
0	0	0	#DIV/0!	#DIV/0!
0	0	0	#DIV/0!	#DIV/0!
0	0	0	#DIV/0!	#DIV/0!
0	0	0	#DIV/0!	#DIV/0!
0	0	0	#DIV/0!	#DIV/0!
0	0	0	#DIV/0!	#DIV/0!
0	0	0	#DIV/0!	#DIV/0!
0	0	0	#DIV/0!	#DIV/0!
0	0	0	#DIV/0!	#DIV/0!
0	0	0	#DIV/0!	#DIV/0!
0	0	0	#DIV/0!	#DIV/0!
0	0	0	#DIV/0!
0	0	0	#DIV/0!
0	0	0	#DIV/0!
0	0	0	#DIV/0!
0	0	0	#DIV/0!
0	0	0	#DIV/0!
0	0	0	#DIV/0!
