# Supplementary material for: Protocol to evaluate human thermoregulation before and after thermal stress
Source: MethodsX. 2024 Oct 2;13:102977. doi: 10.1016/j.mex.2024.102977 (PMC11490917; doi:10.1016/j.mex.2024.102977)
Supplement: Supplementary file 2 [file mmc2.xls]

## Sheet: Hoja1
1	2	3	4	5	6	7	8	9	10	11	12	13	14	15	16	17	18	19	20	21	22	23	24	25	26	27	28	29	30	31	32	33	34	35	36	37	38	39	40
CUESTIONNAIRE: PPQ
CADE	PATHOLOGY	Stage	FRONT BACK										FRONT FRONT										LEFT SIDE							RIGHT SIDE							CORE TEMPERATURE	AMBIENT TEMPERATURE	RELATIVE HUMIDITY
			1	2	3	4	5	6	7	8	9	DESCRIPTION	1	2	3	4	5	6	7	8	9	DESCRIPTION	1	2	3	4	5	6	DESCRIPTION	1	2	3	4	5	6	DESCRIPTION
																																								0
