# Supplementary material for: Protocol to evaluate human thermoregulation before and after thermal stress
Source: MethodsX. 2024 Oct 2;13:102977. doi: 10.1016/j.mex.2024.102977 (PMC11490917; doi:10.1016/j.mex.2024.102977)
Supplement: Supplementary file 3 [file mmc3.xls]

## Sheet: RAPA
		https://www.youtube.com/watch?v=s2W7l6Pd0PQ
QUESTIONNAIRE: RAPA
GENERAL INFORMATION				PART 1: AEROBIC							PART 2: Strength and flexibility		RESULT
CODE	NAME	AGE	PATHOLOGY	1	2	3	4	5	6	7	1	2
													FALSE
													FALSE

## Sheet: Hoja1
	INFORMACIÓN DE CUESTIONARIO 1				RESULTADO DEL CUESTIONARIO 3
	CÓDIGO	SEXO	EDAD	FUMADOR	NIVEL DE ACTIVIDAD FÍSICA
	P31	Mujer	34	Ocasional	Moderadamente Activo
	P32	Mujer	47	Si	Sedentaria
	P33	Hombre	35	Vapeo	Poco activo
	P34	Mujer	53	No	Poco activa
