# Supplementary material for: Protocol to evaluate human thermoregulation before and after thermal stress
Source: MethodsX. 2024 Oct 2;13:102977. doi: 10.1016/j.mex.2024.102977 (PMC11490917; doi:10.1016/j.mex.2024.102977)
Supplement: Supplementary file 4 [file mmc4.xls]

## Sheet: BRUCE
				https://www.youtube.com/watch?v=s2W7l6Pd0PQ
	2	3		5	6	7	8	9	10	11	12	13	14	15	16	17	18	19	20	21	22	23	24	25
			MODIFIED BRUCE PROTOCOL																			ADDITIONAL INFORMATION
			BORG SCALE AT THE END OF EACH STAGE								HEART RATE AT THE END OF EACH STAGE									MAXINE STAGE COMPLETED	FCM REACHED	FCM (Theoretical)	% FC ACHIEVED	DATE	OBSERVATIONS
CODE	NAME	AGE	1	2	3	4	5	6	7	8	BASAL	1	2	3	4	5	6	7	8
